# Supplementary material for: In Silico and In Vitro Potential Antifungal Insights of Insect-Derived Peptides in the Management of Candida sp. Infections
Source: Int J Mol Sci. 2025 Aug 1;26(15):7449. doi: 10.3390/ijms26157449 (PMC12347408; doi:10.3390/ijms26157449)
Supplement: Supplementary file 1 [file ijms-26-07449-s001.zip]

Archive with 1 entries (1 files):
- ijms-3659429-supplementary.pdf
